# Supplementary material for: Assessing the Impact of Pre-Soaking to Enhance Laundering Efficacy of Firefighter Turnout Gear
Source: Toxics. 2024 Jul 27;12(8):544. doi: 10.3390/toxics12080544 (PMC11358897; doi:10.3390/toxics12080544)
Supplement: Supplementary file 1 [file toxics-12-00544-s001.zip]

Archive with 3 entries (3 files):
- Figure S1.png
- Figure S2.png
- Supplementary Tables copy.pdf
